# Supplementary material for: DL-Methionyl–DL-Methionine/DL-Methionine Supplementation Alleviated the Adverse Effects of Dietary Low Fishmeal Levels on Growth and Intestinal Health of Micropterus salmoides
Source: Antioxidants (Basel). 2024 Mar 18;13(3):359. doi: 10.3390/antiox13030359 (PMC10967736; doi:10.3390/antiox13030359)
Supplement: Supplementary file 1 [file antioxidants-13-00359-s001.zip]

Archive with 1 entries (1 files):
- antioxidants-2894681-supplementary.pdf
